# Supplementary material for: Design of a Robust Flow Cytometric Approach for Phenotypical and Functional Analysis of Human Monocyte Subsets in Health and Disease
Source: Biomolecules. 2024 Oct 3;14(10):1251. doi: 10.3390/biom14101251 (PMC11506830; doi:10.3390/biom14101251)
Supplement: Supplementary file 1 [file biomolecules-14-01251-s001.zip]

Archive with 1 entries (1 files):
- biomolecules-3165028-supplementary.pdf
